# Supplementary material for: Effect of the Crosslinker Introduction Stage on the Structure and Properties of Xanthan Gum–Acrylamide Graft Copolymer
Source: Polymers (Basel). 2025 Oct 24;17(21):2841. doi: 10.3390/polym17212841 (PMC12609235; doi:10.3390/polym17212841)
Supplement: Supplementary file 1 [file polymers-17-02841-s001.zip]

Archive with 1 entries (1 files):
- polymers-3882613-supplementary.pdf
